# Supplementary material for: Driving ability and predictors for driving performance in Multiple Sclerosis: A systematic review
Source: Front Neurol. 2022 Nov 30;13:1056411. doi: 10.3389/fneur.2022.1056411 (PMC9749487; doi:10.3389/fneur.2022.1056411)
Supplement: Supplementary file 3 [file Table_3.XLSX]

## Sheet: Tabelle1
Paper	Screening				Subjects				Controls				Detailed question			Confounding			Results				Total
	1. Did the study address a clearly focused issue?		2. Did the authors use an appropriate method to answer their question?		3. Were the cases recruited in an acceptable way?				4. Were the controls recruited in an acceptable way?				5. Was the exposure accurately measured to minimise bias?			Were the groups treated equally?	Have the authors taken account of the potential confounding factors in the design and/or in their analysis?		How precise are the results? Confident Intervall? Quality calculation?	Do you believe the results?	Can the results be applied to the local population?
	The population studied	The outcomes considered			Were the cases representative of a defined population?	Was everybody included who should have been included?	Was there a sufficient number of cases selected?		Were the controls representative of a defined population?	Were the controls matched (age, sex, education)?	Was there a sufficient number of cases selected?		Did they use objective measurements?	Do the measurements truly reflect what you want them to (have they been validated)?
Akinwutan, 2012	Y	Y	Y	Y	Y	Y	Y/N	Y	N/A	N/A	N/A	N/A	Y	Y	Y	N/A	Y	Y	N	Y/N	Y	Y/N	4/6
Akinwutan, 2013	Y	Y	Y	Y	Y	Y	Y/N	Y	N/A	N/A	N/A	N/A	Y	Y	Y	N/A	Y	Y	N	Y	Y	Y	5/6
Akinwutan, 2014	Y	Y	N	Y	Y	Y	Y/N	Y	N	Y/N	N	N	Y	Y	Y	Y	Y	Y	N	Y/N	Y	Y/N	4/6
Akinwutan, 2018	Y	Y	Y	Y	Y	Y	Y	Y	N/A	N/A	N/A	N/A	Y	Y	Y	N/A	Y	Y	N	Y	Y	Y	5/6
Classen, 2018	Y	Y	Y	Y	Y	Y	Y/N	Y	Y/N	N	Y	N	Y	Y	Y	N	N	N	N	Y/N	Y	Y/N	3/6
Devos, 2013	Y	Y	Y	Y	Y	Y	N	Y	Y	Y	N	Y	Y	Y	Y	Y/N	N	N	N	Y/N	Y	Y/N	4/6
Devos, 2017	Y	Y	Y	Y	Y	Y	Y	Y	N/A	N/A	N/A	N/A	Y	Y	Y	N/A	Y	Y	N	Y	Y	Y	5/6
Devos, 2021	Y	Y	Y	Y	Y	Y	N	Y	Y	Y	N	Y	Y	Y	Y	Y	N	Y/N	N	Y/N	Y	Y/N	4/6
Harand, 2018	Y	Y	Y	Y	Y	U	N	Y/N	Y	Y	N	Y	Y	Y	Y	Y	N	Y/N	N	Y/N	Y	Y/N	3/6
Kotterba, 2003	Y	Y	Y	Y	Y	Y	Y/N	Y	Y	N	N	N	Y	Y	Y	N	N	N	N	Y/N	Y	Y/N	3/6
Krasniuk, 2017	Y	Y	Y	Y	Y	Y	Y/N	Y	N/A	N/A	N/A	N/A	Y	Y	Y	N/A	N	N	Y	Y/N	Y	Y	4/6
Krasniuk, 2019	Y	Y	Y	Y	Y	Y	Y/N	Y	N/A	N/A	N/A	N/A	Y	Y	Y	N/A	N	N	Y	Y	Y	Y	4/6
Krasniuk, 2020	Y	Y	Y/N	Y	Y	Y	Y/N	Y	N/A	N/A	N/A	N/A	Y	Y	Y	N/A	N	N	Y	Y	Y	Y	4/6
Krasniuk, 2021a	Y	Y	Y	Y	Y	Y	Y/N	Y	Y	Y	Y/N	Y	Y	Y	Y	Y	Y	Y	Y	Y	Y	Y	6/6
Krasniuk, 2021b	Y	Y	Y	Y	Y	Y	Y/N	Y	Y	Y	Y/N	Y	Y	Y	Y	Y	Y	Y	Y	Y	Y	Y	6/6
Lincoln, 2008	Y	Y	Y	Y	Y	Y	Y/N	Y	N/A	N/A	N/A	N/A	Y	Y	Y	N/A	Y	Y	N	Y/N	Y	Y/N	4/6
Marcotte, 2008	Y	Y	Y	Y	Y	Y	Y/N	Y	Y	Y	N	Y	Y	Y	Y	N	Y/N	N	Y/N	Y/N	Y	Y/N	4/6
Morrow, 2018	Y	Y	Y	Y	Y	Y	Y/N	Y	N/A	N/A	N/A	N/A	Y	Y	Y	N/A	N	N	N	Y	Y	Y	4/6
Ranchet, 2015	Y	Y	Y	Y	Y	Y	Y	Y	N/A	N/A	N/A	N/A	Y	Y	Y	N/A	Y	Y	N	Y	Y	Y/N	4/6
Raphail, 2020	Y	Y	Y	Y	Y	Y	Y/N	Y	N/A	N/A	N/A	N/A	Y	Y	Y	N/A	N	N	N	Y/N	Y	Y/N	3/6
Schultheis, 2001	Y	Y	Y/N	Y	Y	Y	Y/N	Y	Y	Y	Y/N	Y	Y	Y	Y	Y	Y	Y	N	Y/N	Y	Y/N	5/6
Schultheis, 2009	Y	Y	Y	Y	Y	U	Y	Y	Y	Y/N	Y/N	Y/N	Y	Y	Y	Y	Y	Y	N	Y	Y	Y	5/6
Schultheis, 2010	Y	Y	Y	Y	Y	Y	Y	Y	N/A	N/A	N/A	N/A	Y	Y	Y	N/A	Y	Y	N	Y	Y	Y	5/6
Shawaryn, 2002	Y	Y	Y/N	Y	Y	Y	Y/N	Y	N/A	N/A	N/A	N/A	Y	Y	Y	N/A	Y	Y	N	Y/N	Y	Y/N	4/6
